# Supplementary material for: Ling-gui-zhu-gan promotes adipocytes browning via targeting the miR-27b/PRDM16 pathway in 3T3-L1 cells
Source: Front Pharmacol. 2024 Aug 14;15:1386794. doi: 10.3389/fphar.2024.1386794 (PMC11349548; doi:10.3389/fphar.2024.1386794)
Supplement: Supplementary file 1 [file Table1.XLS]

## Sheet: Figure 1(A-E) data
一、 Cell viability（%）
			LGZG-containing serum
	No treatment	Metformin	0.01	0.05	0.1
	104.803	112.227	122.271	112.664	112.664
	105.677	102.62	109.17	111.79	113.537
	100	110.48	98.2533	103.493	103.057
	100	104.367	95.1965	111.354	108.734
	100.437	102.62	96.0699	104.803	102.183
	104.367	100.437	99.1266	111.79	110.044
二、Lipid accumulation
			LGZG-containing serum
	No treatment	Metformin	1%	0.05	0.1
	0.966351	0.814823	0.990636	0.840468	0.541721
	1.01069	0.565902	0.808198	0.65061	0.403429
	1.00731	0.504728	0.864299	0.88378	0.793018
	1.01565	0.490696	0.970451	0.783964	0.553579
三、Extracellular triglyceride content
			LGZG-containing serum
	No treatment	Metformin	1%	0.05	0.1
	3.94595	2.30681	3.79195	2.97858	2.40218
	3.84477	2.12936	3.79195	2.97858	2.29299
	3.64242	2.30681	3.94994	3.27978	2.37287
	3.64242	2.21809	3.82437	3.19779	2.25988
	3.76956	2.42875	3.74632	3.11579	2.23394
	3.57625	2.15889	3.74632	3.11579	2.27117
四、Intracellular triglyceride content
			LGZG-containing serum
	No treatment	Metformin	1%	0.05	0.1
	1.63934	0.628926	1.35998	1.20651	1.03201
	1.53688	0.539079	1.59998	1.20651	0.884577
	1.7418	0.449233	1.35998	1.0557	0.884577
	1.43443	0.449233	1.27998	1.13111	0.839111
	1.27243	0.546555	1.34362	1.74368	0.904886
	1.37031	0.546555	1.18554	1.32852	1.0557

## Sheet: Figure 2(A-E) data
一、mitochondrial respiration OCR
							LGZG-containing serum
Time (minutes)	No treatment			Metformin			0.01			0.05			0.1
1.43546	6.66597	10.0278	9.57317	19.5316	26.5248	27.9128	12.7401	11.133	13.7455	16.0418	11.7767	11.2849	25.1793	19.585	24.3467
10.2276	6.45384	9.9573	9.27862	18.7218	25.6858	27.6594	12.4638	11.0342	13.1046	15.9416	11.4457	11.2955	23.8597	18.9707	23.4065
18.9514	6.41771	9.88237	9.27506	18.4102	25.6633	27.8477	12.4783	10.9454	13.0887	16.0479	11.4409	11.2915	23.626	19.2204	23.4513
27.8205	2.10073	3.25912	3.0816	6.57945	10.4419	13.9454	4.42809	4.30219	4.86773	6.38572	4.23158	4.16517	9.8505	6.88629	9.11329
36.5243	2.10224	3.47136	3.14513	6.67422	10.0935	13.1578	4.60016	4.28735	4.76141	6.83575	4.71583	4.54662	11.4938	8.75042	10.9524
45.2811	1.9851	3.22367	3.02964	6.45279	9.77551	12.7046	4.73764	4.54451	4.87392	7.19398	5.06881	5.02055	12.1535	9.16864	11.895
54.1315	8.85158	12.8488	11.5132	22.7687	29.2579	35.0889	16.9172	15.3966	17.1437	22.1918	14.7648	14.9386	37.1844	28.8557	39.2754
62.8956	9.38464	13.9888	12.1421	23.9649	30.634	36.1202	17.3808	16.2214	17.891	23.2638	15.0555	15.3403	38.275	28.9176	39.1185
71.6142	10.235	14.8292	13.7577	25.9197	33.0282	37.7814	17.7615	16.9471	19.0536	24.3128	15.8406	15.3632	38.2444	30.1081	38.8663
80.4873	0.957017	1.39417	1.36641	4.31287	6.4745	10.0879	2.58971	2.90663	3.06471	3.48022	2.39394	2.45428	4.88149	3.6423	4.40701
89.2483	1.07882	1.64364	1.55123	4.01387	6.65441	10.4148	2.70523	3.029	3.06112	3.6032	2.40069	2.41858	5.09031	3.6909	4.75648
97.9994	0.99307	1.51082	1.48556	3.74766	6.2805	10.1983	2.59525	2.92647	2.78685	3.17932	2.1493	2.27056	4.69675	3.38034	4.57532
二、Basal respiration OCR (pmol/min/μg protein)
		LGZG-containing serum
No treatment	Metformin	0.01	0.05	0.1
5.42464	14.6625	9.88301	12.8685	18.9293
8.37155	19.3828	8.01897	9.29157	15.8401
7.7895	17.6495	10.3019	9.0209	18.876
三、Maximal respiration OCR (pmol/min/μg protein)
		LGZG-containing serum
No treatment	Metformin	0.01	0.05	0.1
9.24194	22.1721	15.1663	21.1335	33.5476
13.3183	26.7477	14.0206	13.6913	26.7278
12.2721	27.5832	16.2668	13.0927	34.2909
四、 Spare respiratory capacity OCR (pmol/min/μg protein)
		LGZG-containing serum
No treatment	Metformin	0.01	0.05	0.1
3.56904	7.50957	5.28326	8.26491	14.6183
4.80134	7.36487	6.00162	4.3997	10.8877
4.1845	9.93374	5.96491	4.07175	15.4149
五、 Proton leak OCR (pmol/min/μg protein)
		LGZG-containing serum
No treatment	Metformin	0.01	0.05	0.1
0.992035	2.70513	2.14238	4.01466	7.4567
1.71284	3.49501	1.61804	2.91952	5.7883
1.54408	2.50636	2.08707	2.74999	7.31967

## Sheet: Figure 3(A-M)——qRT-PCR+WB data
qRT-PCR	target gene group	No treatment	Metformin	LGZG-containing serum		WB	target protein group	No treatment	Metformin	LGZG-containing serum
	CTBP1 mRNA	0.769504	1.28521	2.64268			CTBP1/β-Tubulin	0.611938	0.891631	0.963664
		0.780245	1.50733	1.17446				0.54472	0.828969	0.843005
		0.940826	1.73147	1.27633				0.528749	0.904986	0.90978
		0.890076	1.33978	1.44593
		0.980779	1.36794	1.16635			CTBP2/β-Tubulin	0.860351	1.1849	1.01056
		0.896267	1.25876	1.25006				0.689329	0.986128	0.916013
								0.698219	0.97036	1.11156
	CTBP2 mRNA	0.521233	1.89212	1.13288
		0.959264	1.58008	2.07053			PRDM16/β-Tubulin	0.605739	0.955394	0.991089
		0.428725	1.71713	1.12506				0.552897	0.883555	0.840897
		0.789015	1.67018	1.11729				0.800743	1.11581	1.13912
		0.931821	1.63469	1.26639
		0.855471	1.20092	1.70305			PGC-1α /β-Tubulin	0.737368	1.05892	1.00814
								0.883261	1.0475	1.11682
	PRDM16 mRNA	0.467812	1.1599	0.714002				0.815197	1.14654	1.1223
		0.564091	2.04769	1.2605
		0.235533	0.723969	1.428			PPARγ/β-Tubulin	0.87498	1.33037	1.31323
		0.319525	2.64634	2.53854				0.78758	1.09719	1.05401
		0.445655	1.16797	1.5305				0.639186	1.06323	1.00717
		0.468991	1.75077	1.32377
							UCP1 /β-Tubulin	0.651617	0.822073	0.762111
	PGC-1α mRNA	0.960151	1.08023	1.29355				0.610162	0.830165	0.908687
		0.921038	1.21532	1.19859				0.650179	1.01754	0.976939
		0.678929	1.22377	1.02906
		0.921038	1.57062	1.10292
		0.940391	1.24085	1.23228
		0.824353	1.15776	1.0149
	PPARγ mRNA	0.844791	1.42076	0.990801
		0.669254	1.54399	0.95705
		0.847112	1.51222	0.97041
		0.727301	1.50177	1.15402
		0.768771	1.198	0.95705
		0.796498	1.18972	1.75397
	UCP1 mRNA	0.494257	2.10429	1.09682
		0.467596	1.76949	1.44727
		0.819794	0.814131	2.41719
		0.749154	1.79419	1.42734
		0.728668	1.22547	1.25122
		0.968171	0.884745	1.12766
	miR-27b	2.50567	1.07981	1.01489
		2.44079	0.849966	0.93033
		2.30868	0.567884	1.08324
		2.31354	0.579313	1.14922
		2.25855	0.781249	1.33232
		2.40313	1.01495	1.34533

## Sheet: Figure 4(A-M)——qRT-PCR+WB data
qRT-PCR	target gene group	miR-NC-mimic	miR-27b-mimic	Metformin	LGZG-containing serum		WB	target protein group	miR-NC-mimic	miR-27b-mimic	Metformin	LGZG-containing serum
	CTBP1 mRNA	1.53238	0.415031	0.750099	1.17186			CTBP1/β-Tubulin	0.980431	0.635717	0.927127	0.942362
		1.39592	0.351393	0.738813	0.982795				1.1113	0.79059	1.01895	0.953912
		1.37084	0.417754	0.738359	0.880257				1.13234	0.761071	0.925772	0.903683
	CTBP2 mRNA	1.53238	0.415031	0.750099	1.17186			CTBP2/β-Tubulin	0.903379	0.556434	0.738883	0.688513
		1.39592	0.351393	0.738813	0.982795				0.805667	0.565674	0.739697	0.672378
		1.37084	0.417754	0.738359	0.880257				0.949268	0.612592	0.799006	0.775056
	PRDM16 mRNA	1.67624	1.32672	1.57733	1.44294			PRDM16/β-Tubulin	1.51903	0.648053	0.906458	0.979774
		1.77437	0.954636	1.48143	1.32492				1.09924	0.522138	0.941731	1.06939
		1.96198	0.806989	1.40044	1.51072				1.131	0.693947	0.953005	0.954286
	PGC-1α mRNA	5.69859	2.5622	5.0065	4.66193			PGC-1α /β-Tubulin	0.963528	0.669996	0.947534	1.0052
		5.43282	3.18654	4.96445	4.6127				1.01388	0.6133	0.753685	0.828437
		5.79778	3.40078	4.44066	4.07568				1.03021	0.660456	0.892669	0.81913
	PPARγ mRNA	2.1405	0.558031	1.25185	1.07424			PPARγ/β-Tubulin	1.09405	0.707849	0.91744	0.88738
		1.94194	0.52969	0.960155	0.851487				1.00153	0.748348	1.00621	1.13565
		1.67955	0.608258	0.841344	0.983913				1.03733	0.835889	0.934962	0.977299
	UCP1 mRNA	1.48321	0.686275	0.906959	1.05967			UCP1 /β-Tubulin	0.998661	0.611594	0.848374	0.930288
		1.242	0.510752	0.912844	0.976033				1.14908	0.629139	0.949921	0.755326
		1.18953	0.493098	0.858266	0.906638				1.03935	0.583649	0.958018	0.957774
	miR-27b	0.190033	1.44379	0.641162	0.531851
		0.185872	1.38932	0.794138	0.522479
		0.166981	1.04686	0.829919	0.543715
	miRNA-27b	2.50567	1.07981	1.01489
		2.44079	0.849966	0.93033
		2.30868	0.567884	1.08324
		2.31354	0.579313	1.14922
		2.25855	0.781249	1.33232
		2.40313	1.01495	1.34533

## Sheet: Figure 5(A-D) data
一、Lipid accumulation
	miR-NC-mimic	miR-27b-mimic	Metformin	LGZG-containing serum
	1.05799	5.6407	1.6229	2.31385
	0.894647	3.66313	1.69219	1.18303
	1.04737	2.34792	1.75507	0.927031
二、Extracellular triglyceride content
	miR-NC-mimic	miR-27b-mimic	Metformin	LGZG-containing serum
	0.575305	1.70812	1.33396	0.919955
	0.602701	1.68563	1.23636	0.843292
	0.520514	1.63606	1.15502	0.833077
	0.507181	1.69489	1.11456	0.94098
	0.507181	1.59804	1.0559	0.865701
	0.470986	1.59804	1.38208	0.828062
三、Intracellular triglyceride content
	miR-NC-mimic	miR-27b-mimic	Metformin	LGZG-containing serum
	0.195598	0.566225	0.304891	0.376308
	0.195598	0.566225	0.304891	0.239469
	0.146698	0.442465	0.261335	0.273678
	0.142941	0.56184	0.23559	0.236568
	0.176986	0.518621	0.274855	0.270363
	0.221233	0.475403	0.23559	0.33592

## Sheet: Figure 6(A-E) data
一、mitochondrial respiration OCR
Time (minutes)	miR-NC-mimic			miR-27b-mimic			Metformin			LGZG-containing serum
1.43546	23.143	32.2752	28.139	17.5451	20.9909	19.4166	35.3386	32.8545	31.5271	27.4647	31.2108	28.8325
10.2276	22.5288	31.3509	27.6904	17.2809	21.27	18.9434	33.7092	31.5245	30.9081	26.2895	30.1049	28.5969
18.9514	22.3338	31.1111	27.5901	17.2205	21.0957	18.9881	34.2901	31.96	31.1542	26.2586	30.6699	28.6951
27.8205	8.20632	10.6348	9.25009	5.9009	8.45286	6.62743	12.1047	11.4747	11.0167	9.49884	11.8853	10.1614
36.5243	7.98128	10.8965	9.32652	6.00468	8.7106	6.78416	12.1225	11.465	11.3731	10.1446	13.0445	11.3009
45.2811	8.07773	10.8676	9.38505	6.042	8.77952	6.79471	12.0895	11.8197	11.4289	10.7279	13.5439	12.0879
54.1315	49.1942	49.4554	46.8304	23.8575	34.1912	29.4196	65.47	50.2227	54.2637	51.4074	50.9717	60.448
62.8956	46.7079	47.3918	42.0411	23.3602	31.6507	29.5782	62.568	50.0328	51.6	50.5557	50.096	58.2736
71.6142	48.4798	51.0283	45.9559	25.4923	33.7296	31.2707	66.5439	54.1999	54.5327	52.1638	51.5775	58.5383
80.4873	3.68894	5.23008	3.34079	2.69727	4.90328	3.49893	6.76244	6.95664	5.98768	4.56106	6.25883	4.90204
89.2483	4.21461	6.15459	4.48962	3.37684	5.77368	4.18916	7.68098	8.2603	7.70812	4.58105	6.86053	5.81888
97.9994	4.06605	5.68492	4.3443	3.15719	5.54814	4.0072	7.36252	7.95715	7.38238	4.37575	6.64782	5.40258
二、Basal respiration OCR (pmol/min/μg protein)
miR-NC-mimic	miR-27b-mimic	Metformin	LGZG-containing serum
19.077	14.388	27.9761	23.0889
26.5903	15.4428	24.8973	24.563
23.7947	15.4094	24.1447	23.4299
三、Maximal respiration OCR (pmol/min/μg protein)
miR-NC-mimic	miR-27b-mimic	Metformin	LGZG-containing serum
44.4138	22.3351	59.1813	47.788
45.3434	28.1815	46.2427	44.9297
41.6116	27.2635	47.1504	53.1358
四、 Spare respiratory capacity OCR (pmol/min/μg protein)
miR-NC-mimic	miR-27b-mimic	Metformin	LGZG-containing serum
26.1461	8.27179	32.2538	25.9052
19.9172	12.634	22.2399	20.9076
18.3658	12.2825	23.3786	29.8432
五、 Proton leak OCR (pmol/min/μg protein)
miR-NC-mimic	miR-27b-mimic	Metformin	LGZG-containing serum
4.01169	2.88482	4.72695	6.35218
5.18267	3.23138	3.8625	6.89607
5.04075	2.78751	4.04651	6.68536
