# Supplementary material for: Ling-gui-zhu-gan promotes adipocytes browning via targeting the miR-27b/PRDM16 pathway in 3T3-L1 cells
Source: Front Pharmacol. 2024 Aug 14;15:1386794. doi: 10.3389/fphar.2024.1386794 (PMC11349548; doi:10.3389/fphar.2024.1386794)
Supplement: Supplementary file 8 [file DataSheet2.ZIP]

Archive with 43 entries (36 files):
- Supplementary file 3—— Original Image for Figure4(H-M):Western Blot/
- Supplementary file 3—— Original Image for Figure4(H-M):Western Blot/1.Figure4H—UCP1/
- Supplementary file 3—— Original Image for Figure4(H-M):Western Blot/1.Figure4H—UCP1/Figure4H—UCP1-1.jpg
- Supplementary file 3—— Original Image for Figure4(H-M):Western Blot/1.Figure4H—UCP1/Figure4H—UCP1-2.jpg
- Supplementary file 3—— Original Image for Figure4(H-M):Western Blot/1.Figure4H—UCP1/Figure4H—UCP1-3.jpg
- Supplementary file 3—— Original Image for Figure4(H-M):Western Blot/1.Figure4H—UCP1/Figure4H—β-Tubulin-1.jpg
- Supplementary file 3—— Original Image for Figure4(H-M):Western Blot/1.Figure4H—UCP1/Figure4H—β-Tubulin-2.jpg
- Supplementary file 3—— Original Image for Figure4(H-M):Western Blot/1.Figure4H—UCP1/Figure4H—β-Tubulin-3.jpg
- Supplementary file 3—— Original Image for Figure4(H-M):Western Blot/2.Figure4H—PRDM16/
- Supplementary file 3—— Original Image for Figure4(H-M):Western Blot/2.Figure4H—PRDM16/Figure4H—PRDM16-1.jpg
- Supplementary file 3—— Original Image for Figure4(H-M):Western Blot/2.Figure4H—PRDM16/Figure4H—PRDM16-2.jpg
- Supplementary file 3—— Original Image for Figure4(H-M):Western Blot/2.Figure4H—PRDM16/Figure4H—PRDM16-3.jpg
- Supplementary file 3—— Original Image for Figure4(H-M):Western Blot/2.Figure4H—PRDM16/Figure4H—β-Tubulin-1.jpg
- Supplementary file 3—— Original Image for Figure4(H-M):Western Blot/2.Figure4H—PRDM16/Figure4H—β-Tubulin-2.jpg
- Supplementary file 3—— Original Image for Figure4(H-M):Western Blot/2.Figure4H—PRDM16/Figure4H—β-Tubulin-3.jpg
- Supplementary file 3—— Original Image for Figure4(H-M):Western Blot/3.Figure4H—PGC-1α/
- Supplementary file 3—— Original Image for Figure4(H-M):Western Blot/3.Figure4H—PGC-1α/Figure4H—PGC-1α-1.jpg
- Supplementary file 3—— Original Image for Figure4(H-M):Western Blot/3.Figure4H—PGC-1α/Figure4H—PGC-1α-2.jpg
- Supplementary file 3—— Original Image for Figure4(H-M):Western Blot/3.Figure4H—PGC-1α/Figure4H—PGC-1α-3.jpg
- Supplementary file 3—— Original Image for Figure4(H-M):Western Blot/3.Figure4H—PGC-1α/Figure4H—β-Tubulin-1.jpg
- Supplementary file 3—— Original Image for Figure4(H-M):Western Blot/3.Figure4H—PGC-1α/Figure4H—β-Tubulin-2.jpg
- Supplementary file 3—— Original Image for Figure4(H-M):Western Blot/3.Figure4H—PGC-1α/Figure4H—β-Tubulin-3.jpg
- Supplementary file 3—— Original Image for Figure4(H-M):Western Blot/4.Figure4H—PPARγ/
- Supplementary file 3—— Original Image for Figure4(H-M):Western Blot/4.Figure4H—PPARγ/Figure4H—PPARγ-1.jpg
- Supplementary file 3—— Original Image for Figure4(H-M):Western Blot/4.Figure4H—PPARγ/Figure4H—PPARγ-2.jpg
- Supplementary file 3—— Original Image for Figure4(H-M):Western Blot/4.Figure4H—PPARγ/Figure4H—PPARγ-3.jpg
- Supplementary file 3—— Original Image for Figure4(H-M):Western Blot/4.Figure4H—PPARγ/Figure4H—β-Tubulin-1.jpg
- Supplementary file 3—— Original Image for Figure4(H-M):Western Blot/4.Figure4H—PPARγ/Figure4H—β-Tubulin-2.jpg
- Supplementary file 3—— Original Image for Figure4(H-M):Western Blot/4.Figure4H—PPARγ/Figure4H—β-Tubulin-3.jpg
- Supplementary file 3—— Original Image for Figure4(H-M):Western Blot/5.Figure4H—CTBP1/
- Supplementary file 3—— Original Image for Figure4(H-M):Western Blot/5.Figure4H—CTBP1/Figure4H—CTBP1-1.jpg
- Supplementary file 3—— Original Image for Figure4(H-M):Western Blot/5.Figure4H—CTBP1/Figure4H—CTBP1-2.jpg
- Supplementary file 3—— Original Image for Figure4(H-M):Western Blot/5.Figure4H—CTBP1/Figure4H—CTBP1-3.jpg
- Supplementary file 3—— Original Image for Figure4(H-M):Western Blot/5.Figure4H—CTBP1/Figure4H—β-Tubulin-1.jpg
- Supplementary file 3—— Original Image for Figure4(H-M):Western Blot/5.Figure4H—CTBP1/Figure4H—β-Tubulin-2.jpg
- Supplementary file 3—— Original Image for Figure4(H-M):Western Blot/5.Figure4H—CTBP1/Figure4H—β-Tubulin-3.jpg
- Supplementary file 3—— Original Image for Figure4(H-M):Western Blot/6.Figure4H—CTBP2/
- Supplementary file 3—— Original Image for Figure4(H-M):Western Blot/6.Figure4H—CTBP2/Figure4H—CTBP2-1.jpg
- Supplementary file 3—— Original Image for Figure4(H-M):Western Blot/6.Figure4H—CTBP2/Figure4H—CTBP2-2.jpg
- Supplementary file 3—— Original Image for Figure4(H-M):Western Blot/6.Figure4H—CTBP2/Figure4H—CTBP2-3.jpg
- Supplementary file 3—— Original Image for Figure4(H-M):Western Blot/6.Figure4H—CTBP2/Figure4H—β-Tubulin-1.jpg
- Supplementary file 3—— Original Image for Figure4(H-M):Western Blot/6.Figure4H—CTBP2/Figure4H—β-Tubulin-2.jpg
- Supplementary file 3—— Original Image for Figure4(H-M):Western Blot/6.Figure4H—CTBP2/Figure4H—β-Tubulin-3.jpg
